# Supplementary material for: Expression of Cancer/Testis genes in ductal carcinoma in situ and benign lesions of the breast
Source: Oncoscience. 2013 Dec 12;1(1):14–20. doi: 10.18632/oncoscience.4 (PMC4295763; doi:10.18632/oncoscience.4)
Supplement: Supplementary file 2 [file oncoscience-01-0014-s002.xlsx]

## Sheet: CTs
Supplementary Table 1: Information of CT gene probes in GSE26304 analyzed in this study
ID	SPOT_ID	REFSEQ	GB_ACC	GENE	GENE_SYMBOL	GENE_NAME	UNIGENE_ID	ENSEMBL_ID	ACCESSION_STRING	CHROMOSOMAL_LOCATION	CYTOBAND	DESCRIPTION	GO_ID	SEQUENCE
A_23_P361509	A_23_P361509	NM_001170692	NM_001170692	285782	CAGE1	cancer antigen 1	Hs.721486	ENST00000442019	ref|NM_001170692|ens|ENST00000442019|ens|ENST00000458291|gb|BC026188	chr6:7365715-7356318	hs|6p24.3	Homo sapiens cancer antigen 1 (CAGE1), transcript variant 1, mRNA [NM_001170692]		GAGCTTGATTTCTTGATCACAAAACTGGGACATCTCCTAGAGTCAAAAGAAAACCACTGC
A_24_P11061	A_24_P11061	NM_153478	NM_153478	158511	CSAG1	chondrosarcoma associated gene 1	Hs.423718	ENST00000452779	ref|NM_153478|ref|NM_001102576|ens|ENST00000452779|ens|ENST00000370291	chrX:151909253-151909312	hs|Xq28	Homo sapiens chondrosarcoma associated gene 1 (CSAG1), transcript variant a, mRNA [NM_153478]		ACTATCCAGCCACTCTGACCAGCCGAACCAGGAACTCAATCAAAATGCGCCACAGCAGGA
A_24_P567298	A_24_P567298	NM_004909	NM_004909	728461	CSAG2	CSAG family, member 2	Hs.721609		ref|NM_004909|ref|NM_001080848|ref|NM_001129828|ref|NM_001129826	unmapped		Homo sapiens CSAG family, member 2 (CSAG2), transcript variant 2, mRNA [NM_004909]	GO:0042493(response to drug)	CAAGGCCAGAAGACTTCAAGTTCTATCTGAAAAGTCTCCCAGAGGTCTAACCCCAGATAA
A_32_P780817	A_32_P780817	NM_001017417	NM_001017417	541466	CT45A1	cancer/testis antigen family 45, member A1	Hs.460937		ref|NM_001017417|ref|NM_001017435|ref|NM_001017436|ref|NM_001017438	chrX:134855002-134855442	hs|Xq26.3	Homo sapiens cancer/testis antigen family 45, member A1 (CT45A1), mRNA [NM_001017417]		CGTAAATTAGTGAAGGAACTCCGATGCGTTGGACAAAAATATGAAAAAATCTTCGAAATG
A_32_P170547	A_32_P170547	NM_001007551	NM_001007551	441521	CT45A5	cancer/testis antigen family 45, member A5	Hs.535081	ENST00000491480	ref|NM_001007551|ref|NM_001172288|ens|ENST00000491480|ens|ENST00000370724	chrX:134948134-134948075	hs|Xq26.3	Homo sapiens cancer/testis antigen family 45, member A5 (CT45A5), transcript variant 1, mRNA [NM_001007551]		TTCCACCCAGCCAATTGGATTCTCAGATTGATGACTTCACTGGTTTCAGCAAAGATGGGA
A_32_P207124	A_32_P207124	NM_173571	NM_173571	255313	CT47A11	cancer/testis antigen family 47, member A11	Hs.522775		ref|NM_173571|ref|NM_001080137|ref|NM_001080138|ref|NM_001080139	chrX:120070943-120070884	hs|Xq24	Homo sapiens cancer/testis antigen family 47, member A11 (CT47A11), mRNA [NM_173571]		CCCTGCCCTTCCCATCTTAGGGTGTCGTCTGAGACAGACTCTTATTCCCTCAATAAAGAG
A_23_P148541	A_23_P148541	NM_139250	NM_139250	246100	CTAG1A	cancer/testis antigen 1A	Hs.534310	ENST00000333128	ref|NM_139250|ref|NM_001327|ens|ENST00000333128|ens|ENST00000328435	chrX:153815008-153815067	hs|Xq28	Homo sapiens cancer/testis antigen 1A (CTAG1A), mRNA [NM_139250]	GO:0005515(protein binding)|GO:0005737(cytoplasm)	TGATTGTTTGTCGCTGGAGGAGGACGGCTTACATGTTTGTTTCTGTAGAAAATAAAACTG
A_23_P96633	A_23_P96633	NM_001031705	NM_001031705	54967	CXorf48	chromosome X open reading frame 48	Hs.272804	ENST00000344129	ref|NM_001031705|ref|NM_017863|ens|ENST00000344129|ens|ENST00000276241	chrX:134290762-134290704	hs|Xq26.3	Homo sapiens chromosome X open reading frame 48 (CXorf48), transcript variant 1, mRNA [NM_001031705]		TCTCACCCACATAACTTGCGGTGTTTGTTGTTTTACTTGTTCCTTCTTCCCCATGCTAGG
A_23_P432352	A_23_P432352	NM_001017978	NM_001017978	203413	CXorf61	chromosome X open reading frame 61	Hs.97892	ENST00000371894	ref|NM_001017978|ens|ENST00000371894|gb|BC062223|gb|AK000618	chrX:115593025-115592966	hs|Xq23	Homo sapiens chromosome X open reading frame 61 (CXorf61), mRNA [NM_001017978]	GO:0005886(plasma membrane)|GO:0016021(integral to membrane)	CAGGCAGAAGCGAATATTGGTAAACCTCAGTATGGTGGAAAACAAGCTGGTTGAACTGGA
A_23_P405885	A_23_P405885	NM_138815	NM_138815	151871	DPPA2	developmental pluripotency associated 2	Hs.351113	ENST00000478945	ref|NM_138815|ens|ENST00000478945|gb|AY283672|gb|BC018070	chr3:109012699-109012641	hs|3q13.13	Homo sapiens developmental pluripotency associated 2 (DPPA2), mRNA [NM_138815]	GO:0003676(nucleic acid binding)|GO:0005634(nucleus)	CTAAAGAATCCCTTTCTGTATGTCTGAAAACCCATTAAAATAAAGTCACTGCAATTGGCA
A_23_P22565	A_23_P22565	NM_033085	NM_033085	89885	FATE1	fetal and adult testis expressed 1	Hs.301960	ENST00000370350	ref|NM_033085|ens|ENST00000370350|gb|AM393498|gb|AB528542	chrX:150890420-150891125	hs|Xq28	Homo sapiens fetal and adult testis expressed 1 (FATE1), mRNA [NM_033085]	GO:0005783(endoplasmic reticulum)|GO:0016020(membrane)|GO:0016021(integral to membrane)	CAATGTACTGGAGATGGAAGTCATGAGAAGACAGCTGTATGCAGTCAACCGGCGTCTGCG
A_23_P148410	A_23_P148410	NM_031894	NM_031894	53940	FTHL17	ferritin, heavy polypeptide-like 17	Hs.333125	ENST00000359202	ref|NM_031894|ens|ENST00000359202|gb|BC069538|gb|BC100768	chrX:31089993-31089934	hs|Xp21.2	Homo sapiens ferritin, heavy polypeptide-like 17 (FTHL17), mRNA [NM_031894]	GO:0005488(binding)|GO:0006826(iron ion transport)|GO:0006879(cellular iron ion homeostasis)|GO:0008199(ferric iron binding)|GO:0016491(oxidoreductase activity)|GO:0046914(transition metal ion binding)	GCTGGAGCTCTACACCTCCTACCTGTACCTGTCTATGGCCTTCTACTTCAACCGGGACGA
A_32_P199884	A_32_P199884	NM_032132	NM_032132	84072	HORMAD1	HORMA domain containing 1	Hs.298312	ENST00000486497	ref|NM_032132|ref|NM_001199829|ens|ENST00000486497|ens|ENST00000470397	chr1:150676635-150675852	hs|1q21.3	Homo sapiens HORMA domain containing 1 (HORMAD1), transcript variant 1, mRNA [NM_032132]	GO:0001824(blastocyst development)|GO:0005634(nucleus)|GO:0005694(chromosome)|GO:0005737(cytoplasm)|GO:0007067(mitosis)|GO:0007126(meiosis)|GO:0007130(synaptonemal complex assembly)|GO:0007283(spermatogenesis)|GO:0030154(cell differentiation)|GO:0042138(meiotic DNA double-strand break formation)|GO:0045111(intermediate filament cytoskeleton)|GO:0048477(oogenesis)|GO:0051177(meiotic sister chromat…	AGGTCTAAAGAAAGTCCAGATCTTTCTATTTCTCATTCTCAGGTTGAGCAGTTAGTCAAT
A_23_P33809	A_23_P33809	NM_018285	NM_018285	55272	IMP3	IMP3, U3 small nucleolar ribonucleoprotein, homolog (yeast)	Hs.513043	ENST00000403490	ref|NM_018285|ens|ENST00000403490|ens|ENST00000314852|gb|AL136913	chr15:75931766-75931707	hs|15q24.2	Homo sapiens IMP3, U3 small nucleolar ribonucleoprotein, homolog (yeast) (IMP3), mRNA [NM_018285]	GO:0005515(protein binding)|GO:0005634(nucleus)|GO:0005730(nucleolus)|GO:0006364(rRNA processing)|GO:0019843(rRNA binding)|GO:0030529(ribonucleoprotein complex)	GAACTTGGACTACTGATTATTAATTGACTGTGCCTTGGGAAACAGTGGGAAGTAACTTGG
A_24_P696761	A_24_P696761	NM_001001552	NM_001001552	93273	LEMD1	LEM domain containing 1	Hs.655520		ref|NM_001001552|ref|NM_001199050|ref|NM_001199051|ref|NM_001199052	chr1:205350823-205350764	hs|1q32.1	Homo sapiens LEM domain containing 1 (LEMD1), transcript variant 3, mRNA [NM_001001552]	GO:0005635(nuclear envelope)|GO:0016020(membrane)|GO:0016021(integral to membrane)	TCTACCTGACTGTGGAAAATAAGTCGCTGTTTGGTTAAGTAATTTAGGAGCAAAGCAATG
A_23_P96611	A_23_P96611	NM_016383	NM_016383	51213	LUZP4	leucine zipper protein 4	Hs.242183	ENST00000371921	ref|NM_016383|ens|ENST00000371921|ens|ENST00000451986|ens|ENST00000371920	chrX:114541813-114541872	hs|Xq23	Homo sapiens leucine zipper protein 4 (LUZP4), mRNA [NM_016383]	GO:0005634(nucleus)	TAAGCCATCCTCAGAGAGTCCTTAGCAGACAAATGGTAGATGTATCTTTGGGCAGCTGAA
A_23_P96291	A_23_P96291	NM_004988	NM_004988	4100	MAGEA1	melanoma antigen family A, 1 (directs expression of antigen MZ2-E)	Hs.72879	ENST00000356661	ref|NM_004988|ens|ENST00000356661|gb|BC017555|tc|THC2476756	chrX:152481769-152481710	hs|Xq28	Homo sapiens melanoma antigen family A, 1 (directs expression of antigen MZ2-E) (MAGEA1), mRNA [NM_004988]	GO:0005737(cytoplasm)|GO:0005886(plasma membrane)	CAGATTGGGAAATCCATTCTATTTTGTGAATTGGGATAATAACAGCAGTGGAATAAGTAC
A_23_P137007	A_23_P137007	NM_001011543	NM_001011543	4109	MAGEA10	melanoma antigen family A, 10	Hs.18048	ENST00000244096	ref|NM_001011543|ref|NM_001251828|ref|NM_021048|ens|ENST00000244096	chrX:151303193-151303134	hs|Xq28	Homo sapiens melanoma antigen family A, 10 (MAGEA10), transcript variant 1, mRNA [NM_001011543]		AAGGGCTCATGCTGAAATTAGGAAGATGAGTCTCCTGAAATTTTTGGCCAAGGTAAATGG
A_32_P17253	A_32_P17253	NM_001011543	NM_001011543	4109	MAGEA10	melanoma antigen family A, 10	Hs.18048	ENST00000370323	ref|NM_001011543|ref|NM_001251828|ref|NM_021048|ens|ENST00000370323	chrX:151302500-151302441	hs|Xq28	Homo sapiens melanoma antigen family A, 10 (MAGEA10), transcript variant 1, mRNA [NM_001011543]		CATCTTTGTCTTACTGTTTTCTTTGGATAACCTGGGGACTTCTTTTCTTTTCTTCTTGGT
A_23_P113553	A_23_P113553	NM_001011544	NM_001011544	4110	MAGEA11	melanoma antigen family A, 11	Hs.670252	ENST00000355220	ref|NM_001011544|ref|NM_005366|ens|ENST00000355220|ens|ENST00000518694	chrX:148798090-148798149	hs|Xq28	Homo sapiens melanoma antigen family A, 11 (MAGEA11), transcript variant 2, mRNA [NM_001011544]	GO:0005515(protein binding)|GO:0005634(nucleus)|GO:0005737(cytoplasm)	TGATAATAGTCCTGGGTGTAATCTTCATGGAGGGGAACTGCATCCCTGAAGAGGTTATGT
A_23_P252928	A_23_P252928	NM_005367	NM_005367	4111	MAGEA12	melanoma antigen family A, 12	Hs.169246	ENST00000393900	ref|NM_005367|ref|NM_001166386|ref|NM_001166387|ens|ENST00000393900	chrX:151899971-151899912	hs|Xq28	Homo sapiens melanoma antigen family A, 12 (MAGEA12), transcript variant 3, mRNA [NM_005367]	GO:0003674(molecular_function)|GO:0005575(cellular_component)|GO:0008150(biological_process)	CCCTCGTTGAAACCAGCTATGTGAAAGTCCTGCACCATTTGCTAAAGATCAGTGGAGGGC
A_23_P148255	A_23_P148255	NM_153488	NM_153488	266740	MAGEA2B	melanoma antigen family A, 2B	Hs.534597		ref|NM_153488|ref|NM_175743|ref|NM_005361|ref|NM_175742	chrX:151886664-151886723	hs|Xq28	Homo sapiens melanoma antigen family A, 2B (MAGEA2B), mRNA [NM_153488]		AGAGCAGTCAGCATTCTTAGCAGTGAGTTTCTGTTCTGTTGGATGACTTTGAGATTTATC
A_24_P331537	A_24_P331537	NM_021049	NM_021049	4104	MAGEA5	melanoma antigen family A, 5	Hs.668021	ENST00000509345	ref|NM_021049|ref|NM_001204811|ens|ENST00000509345|ens|ENST00000427663	chrX:151283786-151283727	hs|Xq28	Homo sapiens melanoma antigen family A, 5 (MAGEA5), mRNA [NM_021049]		ATTTCACTCTATGGAGGCAATCCATTAAGGGCTCCAGCAACCAAGAAGAGGAGGGGCCAA
A_23_P136870	A_23_P136870	NM_175868	NM_175868	4105	MAGEA6	melanoma antigen family A, 6	Hs.441113	ENST00000329342	ref|NM_175868|ref|NM_005363|ref|NM_005362|ens|ENST00000329342	chrX:151870169-151870228	hs|Xq28	Homo sapiens melanoma antigen family A, 6 (MAGEA6), transcript variant 2, mRNA [NM_175868]	GO:0003674(molecular_function)|GO:0005575(cellular_component)|GO:0008150(biological_process)	CTGCACCATATGGTAAAGATCAGTGGAGGACCTCGCATTTCCTACCCACTCCTGCATGAG
A_23_P217554	A_23_P217554	NM_005364	NM_005364	4107	MAGEA8	melanoma antigen family A, 8	Hs.522803	ENST00000286482	ref|NM_005364|ref|NM_001166400|ref|NM_001166401|ens|ENST00000286482	chrX:149014198-149014257	hs|Xq28	Homo sapiens melanoma antigen family A, 8 (MAGEA8), transcript variant 3, mRNA [NM_005364]	GO:0003674(molecular_function)|GO:0005575(cellular_component)|GO:0008150(biological_process)	CTCAGTTCCTGTTCTATTGGGCGATTTGGAGGTTTATCTTTGTTTCCTTTTGGAATTGTT
A_23_P217341	A_23_P217341	NM_002363	NM_002363	4112	MAGEB1	melanoma antigen family B, 1	Hs.73021	ENST00000378981	ref|NM_002363|ref|NM_177415|ref|NM_177404|ens|ENST00000378981	chrX:30269128-30269187	hs|Xp21.2	Homo sapiens melanoma antigen family B, 1 (MAGEB1), transcript variant 1, mRNA [NM_002363]		ACACCTACACCCTCGTCAGTAAGCTAAACCTCACCAATGATGGAAACCTGAGCAATGATT
A_23_P254831	A_23_P254831	NM_002364	NM_002364	4113	MAGEB2	melanoma antigen family B, 2	Hs.113824	ENST00000378988	ref|NM_002364|ens|ENST00000378988|gb|AK223081|gb|BC026071	chrX:30237708-30237767	hs|Xp21.2	Homo sapiens melanoma antigen family B, 2 (MAGEB2), mRNA [NM_002364]		CAAAGCCAAGTTTACCTGCTGTTCTCACCCCCAATGAGGTCTTAGGCAGATTCTTTACTT
A_23_P96432	A_23_P96432	NM_002365	NM_002365	4114	MAGEB3	melanoma antigen family B, 3	Hs.113290	ENST00000361644	ref|NM_002365|ens|ENST00000361644|ens|ENST00000378986|gb|BC069784	chrX:30255368-30255427	hs|Xp21.2	Homo sapiens melanoma antigen family B, 3 (MAGEB3), mRNA [NM_002365]		GTGATCTGTTGCAAGATAACTTGGAATTAGAATAAGCATTTCCTTGAAAATGTTTAAAAA
A_24_P83272	A_24_P83272	NM_002367	NM_002367	4115	MAGEB4	melanoma antigen family B, 4	Hs.113291	ENST00000378982	ref|NM_002367|ens|ENST00000378982|gb|BC032852|tc|THC2478228	chrX:30261621-30261680	hs|Xp21.2	Homo sapiens melanoma antigen family B, 4 (MAGEB4), mRNA [NM_002367]		AGGTAGAATCTGAAGATAGAAAGGGAAGAAAAGTAAAAGTTGCTTTATTCGTGGTTTGTC
A_23_P217178	A_23_P217178	NM_005462	NM_005462	9947	MAGEC1	melanoma antigen family C, 1	Hs.132194	ENST00000285879	ref|NM_005462|ens|ENST00000285879|gb|AF056334|gb|BC025969	chrX:140996897-140996956	hs|Xq27.2	Homo sapiens melanoma antigen family C, 1 (MAGEC1), mRNA [NM_005462]	GO:0005515(protein binding)	ACAAAAACACACCCAAACACACCACATTGGGAAAACCTTCTGCCTCATTTTGTGATGTGT
A_23_P62099	A_23_P62099	NM_016249	NM_016249	51438	MAGEC2	melanoma antigen family C, 2	Hs.123536	ENST00000247452	ref|NM_016249|ens|ENST00000247452|gb|AF116194|gb|BC005891	chrX:141290382-141290323	hs|Xq27.2	Homo sapiens melanoma antigen family C, 2 (MAGEC2), mRNA [NM_016249]	GO:0005634(nucleus)|GO:0005737(cytoplasm)	AAATGGAAATACCTTCTCCCTTATTTTGTGATCTGTAACAGGGTAGTGTGGTATTGTAAT
A_23_P148568	A_23_P148568	NM_022053	NM_022053	56001	NXF2	nuclear RNA export factor 2	Hs.530358	ENST00000330252	ref|NM_022053|ref|NM_001099686|ref|NR_002216|ens|ENST00000330252	chrX:101581569-101581628	hs|Xq22.1	Homo sapiens nuclear RNA export factor 2 (NXF2), mRNA [NM_022053]		TGTGTATTCGCCCCACTCATGATCACCATTTTATTTTCATAATAAAGAGTGACGTTACAC
A_23_P404059	A_23_P404059	NM_173493	NM_173493	139135	PASD1	PAS domain containing 1	Hs.160594	ENST00000464219	ref|NM_173493|ens|ENST00000464219|ens|ENST00000370357|gb|BC040301	chrX:150844729-150844788	hs|Xq28	Homo sapiens PAS domain containing 1 (PASD1), mRNA [NM_173493]	GO:0004871(signal transducer activity)|GO:0005634(nucleus)	GGGTAGAGACTTATTTGTTTCCTGATAGGTTATGTTTGTAATTGTTTGTTAAGCACAGCC
A_23_P148609	A_23_P148609	NM_021796	NM_021796	10761	PLAC1	placenta-specific 1	Hs.496811	ENST00000476971	ref|NM_021796|ens|ENST00000476971|ens|ENST00000359237|gb|DQ891386	chrX:133700139-133700080	hs|Xq26.3	Homo sapiens placenta-specific 1 (PLAC1), mRNA [NM_021796]	GO:0001890(placenta development)|GO:0003674(molecular_function)|GO:0005575(cellular_component)|GO:0005576(extracellular region)|GO:0007275(multicellular organismal development)	TCTCACTTTCTTGATATTTCTGAGGATTGGTCTCTTCACACAGATGATATGATTGGGTCC
A_23_P21943	A_23_P21943	NM_018666	NM_018666	55511	SAGE1	sarcoma antigen 1	Hs.195292	ENST00000324447	ref|NM_018666|ens|ENST00000324447|ens|ENST00000537770|ens|ENST00000535938	chrX:134993995-134994053	hs|Xq26.3	Homo sapiens sarcoma antigen 1 (SAGE1), mRNA [NM_018666]	GO:0005634(nucleus)|GO:0005730(nucleolus)	GTAATGTCTTTGGTGGAAACTGTGCCAAATACACCACAAATATCTCCTGCCATGGCAAAA
A_23_P96302	A_23_P96302	NM_013453	NM_013453	30014	SPANXA1	sperm protein associated with the nucleus, X-linked, family member A1	Hs.334464	ENST00000370518	ref|NM_013453|ref|NM_145662|ens|ENST00000370518|ens|ENST00000370519	chrX:140678663-140678722	hs|Xq27.2	Homo sapiens sperm protein associated with the nucleus, X-linked, family member A1 (SPANXA1), mRNA [NM_013453]		AAATGAAAACATCTGAGTCCTCGACCATACTAGTGGTTCGCTACAGGAGGAACTTTAAAA
A_23_P166027	A_23_P166027	NM_012444	NM_012444	23626	SPO11	SPO11 meiotic protein covalently bound to DSB homolog (S. cerevisiae)	Hs.159737	ENST00000371263	ref|NM_012444|ref|NM_198265|ens|ENST00000371263|ens|ENST00000345868	chr20:55918675-55918734	hs|20q13.31	Homo sapiens SPO11 meiotic protein covalently bound to DSB homolog (S. cerevisiae) (SPO11), transcript variant 1, mRNA [NM_012444]	GO:0000238(zygotene)|GO:0001541(ovarian follicle development)|GO:0003677(DNA binding)|GO:0003824(catalytic activity)|GO:0005524(ATP binding)|GO:0005634(nucleus)|GO:0005694(chromosome)|GO:0006259(DNA metabolic process)|GO:0007126(meiosis)|GO:0007131(reciprocal meiotic recombination)|GO:0007141(male meiosis I)|GO:0007283(spermatogenesis)|GO:0007286(spermatid development)|GO:0007292(female gamete ge…	CTGTACTCCAATTTTCTTTGCAAGGCCTTATTCTTGCCTCTATAGAGACAGATTTCTGTC
A_23_P252023	A_23_P252023	NM_175698	NM_175698	6757	SSX2	synovial sarcoma, X breakpoint 2	Hs.661107		ref|NM_175698|ref|NM_001164417|ref|NM_175711|ref|NM_021014	chrX:52782287-52782346	hs|Xp11.22	Homo sapiens synovial sarcoma, X breakpoint 2 (SSX2), transcript variant 2, mRNA [NM_175698]		ACTTCTCTAAGGAAGAGTGGGAAAAGATGAAAGCCTCAGAGAAAATCTTCTATGTGTATA
A_24_P256243	A_24_P256243	NM_175698	NM_175698	6757	SSX2	synovial sarcoma, X breakpoint 2	Hs.661107	ENST00000288839	ref|NM_175698|ref|NM_001164417|ref|NM_003147|ens|ENST00000288839	chrX:52787003-52787062	hs|Xp11.22	Homo sapiens synovial sarcoma, X breakpoint 2 (SSX2), transcript variant 2, mRNA [NM_175698]		GATGGGAAAGAGCTGTGCCCCCCGGGAAAACCAACTACCTCTGAGAAGATTCACGAGAGA
A_23_P114134	A_23_P114134	NM_175711	NM_175711	10214	SSX3	synovial sarcoma, X breakpoint 3	Hs.558445	ENST00000376893	ref|NM_175711|ref|NM_021014|ens|ENST00000376893|ens|ENST00000298396	chrX:48213519-48213460	hs|Xp11.23	Homo sapiens synovial sarcoma, X breakpoint 3 (SSX3), transcript variant 2, mRNA [NM_175711]	GO:0003676(nucleic acid binding)|GO:0005622(intracellular)|GO:0005634(nucleus)|GO:0006355(regulation of transcription, DNA-dependent)	CATCCTCCCATCTTTCATGCGTAATAAACGGGTCACAGACTTCCAGGGGAATGATTTTGA
A_23_P33875	A_23_P33875	NM_001034832	NM_001034832	548313	SSX4B	synovial sarcoma, X breakpoint 4B	Hs.648298		ref|NM_001034832|ref|NM_001040612|ref|NM_005636|ref|NM_175729	chrX:48252375-48252434	hs|Xp11.23	Homo sapiens synovial sarcoma, X breakpoint 4B (SSX4B), transcript variant 1, mRNA [NM_001034832]	GO:0003676(nucleic acid binding)|GO:0005622(intracellular)|GO:0005634(nucleus)|GO:0006355(regulation of transcription, DNA-dependent)	TCCGCTGTATTTTCTTGCAGTGTGCCATTCTGTTAGGCATTAGCGTTTTCGTTGATGAGC
A_23_P33881	A_23_P33881	NM_001034832	NM_001034832	548313	SSX4B	synovial sarcoma, X breakpoint 4B	Hs.648298		ref|NM_001034832|ref|NM_001040612|ref|NM_005636|ref|NM_175729	chrX:48252313-48252372	hs|Xp11.23	Homo sapiens synovial sarcoma, X breakpoint 4B (SSX4B), transcript variant 1, mRNA [NM_001034832]	GO:0003676(nucleic acid binding)|GO:0005622(intracellular)|GO:0005634(nucleus)|GO:0006355(regulation of transcription, DNA-dependent)	TCACAACAGTGAAAAGTTGAGCGTCATTTTTCTTAGTGTGCCAAGAGTTCGATGTTGGCG
A_23_P722	A_23_P722	NM_003176	NM_003176	6847	SYCP1	synaptonemal complex protein 1	Hs.112743	ENST00000477590	ref|NM_003176|ens|ENST00000477590|ens|ENST00000369518|ens|ENST00000369522	chr1:115537395-115537548	hs|1p13.2	Homo sapiens synaptonemal complex protein 1 (SYCP1), mRNA [NM_003176]	GO:0000801(central element)|GO:0000802(transverse filament)|GO:0001673(male germ cell nucleus)|GO:0003677(DNA binding)|GO:0005634(nucleus)|GO:0005694(chromosome)|GO:0007049(cell cycle)|GO:0007126(meiosis)|GO:0007130(synaptonemal complex assembly)|GO:0007131(reciprocal meiotic recombination)|GO:0007283(spermatogenesis)|GO:0032880(regulation of protein localization)|GO:0051301(cell division)	AAACACCAAAAAAGGCCCCTTCATCTCTAACAACCCCTGGATCTACACTGAAGTTTGGAG
A_23_P345746	A_23_P345746	NM_199261	NM_199261	7179	TPTE	transmembrane phosphatase with tensin homology	Hs.122986	ENST00000415664	ref|NM_199261|ref|NM_199259|ref|NM_199260|ens|ENST00000415664	chr21:10910364-10908894	hs|21p11.1	Homo sapiens transmembrane phosphatase with tensin homology (TPTE), transcript variant 1, mRNA [NM_199261]	GO:0004725(protein tyrosine phosphatase activity)|GO:0005216(ion channel activity)|GO:0006470(protein dephosphorylation)|GO:0006811(ion transport)|GO:0007165(signal transduction)|GO:0008138(protein tyrosine/serine/threonine phosphatase activity)|GO:0016020(membrane)|GO:0016021(integral to membrane)|GO:0016787(hydrolase activity)|GO:0035335(peptidyl-tyrosine dephosphorylation)|GO:0055085(transmemb…	TGATGTATTCGACGGTCCACCTCTGTATGATGATGTGAAAGTGCAGTTTTTCTATTCGAA
A_32_P64966	A_32_P64966	NM_199260	NM_199260	7179	TPTE	transmembrane phosphatase with tensin homology	Hs.122986	ENST00000447568	ref|NM_199260|ref|NM_199259|ref|NM_199261|ens|ENST00000447568	chr21:10987778-10985053	hs|21p11.1	Homo sapiens transmembrane phosphatase with tensin homology (TPTE), transcript variant 3, mRNA [NM_199260]	GO:0004725(protein tyrosine phosphatase activity)|GO:0005216(ion channel activity)|GO:0006470(protein dephosphorylation)|GO:0006811(ion transport)|GO:0007165(signal transduction)|GO:0008138(protein tyrosine/serine/threonine phosphatase activity)|GO:0016020(membrane)|GO:0016021(integral to membrane)|GO:0016787(hydrolase activity)|GO:0035335(peptidyl-tyrosine dephosphorylation)|GO:0055085(transmemb…	TGGTGTATAGAGTTATGGATTCACTACCAGATTCTACTGTATGCTCTTGACAACTATGAC
