# Supplementary material for: Expression of Cancer/Testis genes in ductal carcinoma in situ and benign lesions of the breast
Source: Oncoscience. 2013 Dec 12;1(1):14–20. doi: 10.18632/oncoscience.4 (PMC4295763; doi:10.18632/oncoscience.4)
Supplement: Supplementary file 3 [file oncoscience-01-0014-s003.xlsx]

## Sheet: GSE26304_CT_exp
Supplementary Table 2: CT gene expression profile in DCIS samples from GSE26304
sample	ER	PR	Subtype	Grade	CAGE1	CSAG1	CSAG2	CT45A1	CT45A5	CT47A11	CTAG1A	CXorf48	CXorf61	DPPA2	FATE1	FTHL17	HORMAD1	IMP3	LEMD1	LUZP4	MAGEA1	MAGEA10	MAGEA10-2	MAGEA11	MAGEA12	MAGEA2B	MAGEA5	MAGEA6	MAGEA8	MAGEB1	MAGEB2	MAGEB3	MAGEB4	MAGEC1	MAGEC2	NXF2	PASD1	PLAC1	SAGE1	SPANXA1	SPO11	SSX2-1	SSX2-2	SSX3	SSX4B-1	SSX4B-2	SYCP1	TPTE-1	TPTE-2
DCIS-1	1	1	Luminal B	2	-0.00701627	-2.66425	-3.31105	-0.210372	-2.60057	0.364398	-1.87514	0.209869	-2.81499	-0.266695	-0.168337	-0.813895	-0.409688	0.444805	-0.918121	-0.104216	-6.68487	-3.54601	-0.696887	0.419091	-3.22781	-4.8391	-0.104368	-2.32468	-1.15367	0.301202	-0.448763	-0.0508878	-0.175592	-3.53372	-2.43818	0.112105	-2.80494	0.0314246	-0.685133	-5.54277	-0.0353373	-0.123069	0.697781	0.479202	0.102733	-0.345717	0.183307	0.680573	-0.470808
DCIS-100	1	1	Luminal B	1	-0.0433399	-1.97701	-2.6254	-1.48854	-3.11356	0.578816	-2.76847	-0.507303	-3.36739	-0.491818	-0.247434	-0.0760719	-0.24415	0.516529	-1.24585	-0.132621	-5.85968	-3.1368	-1.03645	-0.162721	-3.03572	-4.03166	-1.26654	-2.57235	-2.93004	-0.105372	-0.350976	-0.344308	0.38123	-2.91858	-2.99549	0.521841	-3.82669	-0.75105	-1.58988	-4.0155	0.191837	0.0134817	0.154901	0.749143	-0.0913481	-0.687909	0.265239	0.432727	-0.275286
DCIS-102	0	1	HER2	3	0.0713303	-2.34344	-3.17212	-2.44499	-3.15038	-0.00173946	-2.47464	-0.195011	-3.05727	-0.331294	0.0553216	0.286852	-0.158724	0.123106	-1.48175	-0.13002	-7.00746	-3.76231	-1.8082	-0.056514	-3.69693	-4.93708	-1.0231	-2.78288	-3.20596	0.231545	-0.131912	-0.173515	-0.971887	-3.37012	-2.47261	-0.0851668	-3.86736	-0.401635	-1.38824	-4.66813	0.804549	0.0303274	0.433395	0.44603	-0.144765	-1.06758	-0.260329	-0.618547	-0.490643
DCIS-104	1	1	basal	2	-0.965748	-2.05404	-2.12879	-1.51591	-3.17717	0.289143	-1.52513	0.296786	-3.0992	-0.648459	0.00523291	-0.171633	-0.538663	0.417435	-1.74506	-0.132391	-5.84692	-3.50409	-1.2757	-0.226923	-3.16124	-4.18664	-0.975575	-2.65291	-2.9556	0.698541	-0.264473	-0.244736	0.107438	-2.85337	-2.54214	0.467963	-3.08425	0.0124857	-1.20844	-3.96235	-0.339247	-0.00871576	0.121928	0.600403	0.00757876	-1.10108	0.228643	0.759516	-0.714173
DCIS-115	0	1	basal	3	0.47615	-2.18304	-2.86004	-1.91781	-3.10818	0.169272	-2.0857	-0.400271	-3.43284	0.0346927	-0.0413445	-0.0896612	-0.133409	-0.075714	-0.209179	-0.212299	-6.9608	-2.75829	-0.772557	-0.320181	-3.30057	-4.12837	-1.03138	-2.50045	-2.85639	-0.503704	-0.477573	-0.392931	-0.434102	-2.72017	-2.77466	0.231395	-3.72715	0.120323	-1.02376	-3.8165	0.117276	0.307839	0.043716	0.978043	-0.206742	-0.986352	-0.0516398	-0.779605	-0.884125
DCIS-116	1	1	HER2	3	-0.257996	-2.12647	-2.91435	-1.50671	-3.54779	0.50175	-1.54304	0.0929284	-3.35004	-0.631534	0.392942	0.180527	-0.586489	0.329311	-1.41404	-0.111026	-6.05745	-3.5511	-0.933667	-0.312783	-3.19867	-4.27813	-0.905449	-2.70943	-3.13191	-0.277438	-0.612675	-0.321328	-0.0938177	-3.6401	-3.1024	0.163827	-3.78234	0.707603	-0.0985022	-2.57239	0.236844	-0.392689	0.636173	0.905752	-0.023062	-0.556094	0.0725586	-0.509285	-0.425902
DCIS-120	1	1	normal	3	0.211693	-1.82286	-2.88711	-2.22589	-3.43988	1.1177	-1.75021	-0.107836	-3.33559	-0.544061	-0.379468	0.206407	-0.17815	0.300212	-1.50607	-0.0282317	-5.33798	-3.49456	-1.6525	-0.763335	-2.97839	-3.8449	-0.906972	-1.97948	-3.43414	0.462011	-0.552151	-0.291925	0.0158024	-3.24793	-1.97124	0.00767055	-2.83901	-0.3489	-1.05609	-3.67419	0.512895	-0.00465165	1.06401	1.03051	-0.246784	-1.50905	0.103521	0.0716411	-0.55622
DCIS-123	1	1	Luminal B	2	-0.312754	-3.99108	-4.62173	-0.459121	-2.3993	0.596965	-3.07587	0.245995	-2.42036	-0.131584	0.0842209	0.360952	-0.0261564	0.585768	0.503809	-0.0219161	-11.369	-2.93921	-1.18959	0.182565	-5.89845	-8.20817	-0.434776	-6.27556	-5.86569	0.134927	-0.727303	0.0512012	0.410333	-5.07595	-2.40057	0.218472	-2.3888	0.5021	-1.06724	-8.05088	-0.0124998	0.224686	0.0753603	-0.0084925	-0.0766095	0.126021	0.119964	0.0289508	-0.484895
DCIS-142	0	0	basal	3	-0.230622	-0.286807	-0.38677	-2.19533	-3.14603	0.487444	5.05058	-0.17447	1.35014	-0.864428	-0.156954	-0.0260201	3.28169	-0.252348	3.75118	-0.259226	0.307632	1.1554	0.553897	-0.192822	-0.352344	-0.362655	-0.430607	-0.185569	-0.434782	0.205313	-0.64218	-0.223885	-0.220328	-3.90377	-3.16766	0.316892	-3.50549	-0.857628	-1.08544	-4.32439	-0.0281207	0.0847118	0.311339	0.594923	0.0603297	-0.999256	-0.451263	-0.973932	0.42748
DCIS-143	1	1	Luminal B	2	0.177186	-1.98184	-2.4373	-2.15457	-2.91624	0.423193	0.291311	-0.0395839	-3.25632	-0.647078	-0.449354	0.0175607	-0.632009	0.38548	-2.05736	-0.312877	-4.25077	-3.45259	-0.973074	-0.297659	-2.73399	-4.06055	-0.874065	-2.20604	-2.10907	-0.00784997	-0.323418	-0.294939	0.198935	-3.38151	-2.56223	0.215212	-3.00744	1.50797	-0.766516	-3.68156	0.0897297	-0.0382151	0.456978	0.473365	-0.0828662	-0.858513	0.289365	0.0605508	-0.299946
DCIS-153	1	1	Luminal A	3	-0.174056	-1.88448	-1.85699	-2.52546	-3.1701	0.443581	-2.26563	-0.135906	-3.34002	-0.885196	-0.221376	0.632754	-0.485467	0.196652	-2.21786	-0.213962	-5.61819	-3.68417	-1.44599	-0.253892	-2.90041	-4.16653	-0.94568	-2.64838	-3.41773	0.178549	-0.455843	-0.408458	0.213879	-3.42198	-3.34516	0.0673396	-3.40937	0.778357	-0.925714	-3.64301	0.0517057	-0.285332	1.06496	0.267458	-0.113707	-1.49891	0.513196	-0.84155	-0.599908
DCIS-177	1	1	normal	2	-0.296094	-2.18669	-3.05693	-1.82577	-3.5102	0.399623	-2.454	0.169635	-3.65582	-0.790938	0.424392	0.219443	-0.105254	0.0280982	-1.37484	-0.238898	-7.6789	-3.07465	-1.43192	-0.55688	-3.86477	-4.9062	-1.39783	-3.1502	-2.92652	-0.125126	-0.627984	-0.597267	0.420372	-3.44921	-3.30083	0.207042	-3.56929	-0.161915	-0.572456	-5.07748	-0.402853	0.120493	0.164184	0.144293	0.0628127	-0.103869	-0.27753	0.670828	-0.448284
DCIS-183	1	0	normal	2	0.342651	-2.16918	-2.76597	-1.13274	-3.10841	0.0347991	-1.64439	-0.292834	-3.1932	-0.602878	0.576369	-0.5082	-0.256259	0.203075	-1.70259	0.2075	-7.40638	-3.63582	-1.41239	0.124417	-3.67609	-4.64434	-1.17389	-2.93804	-2.69213	0.173442	-0.648188	-0.184534	0.0391122	-3.21767	-3.01597	-0.492227	-3.38841	-0.777631	-1.66042	-4.47107	0.667336	-0.0368686	0.165812	1.15144	0.0582796	0.216012	-0.116776	1.30352	-0.742573
DCIS-192	1	1	luminal A	2	-0.155572	-2.09533	-2.52125	-2.11498	-3.44884	-0.00423891	-2.43667	-0.231201	-3.13495	-0.823747	0.134162	-0.0551625	-0.516225	0.206648	-0.986499	-0.146865	-6.89351	-3.55184	-1.28503	-0.527129	-3.50611	-4.52077	-1.04595	-3.05518	-3.24377	-0.204112	-0.362952	-0.398124	0.0335137	-2.62612	-2.62342	-0.186973	-3.61714	-0.442362	-0.812309	-4.72586	0.327184	-0.204109	0.0692504	0.0502712	0.0976683	-0.8322	-0.158964	2.14551	-0.514745
DCIS-194rep2	1	1	normal	2	-0.199245	-2.57281	-2.68718	-2.67504	-3.97392	0.0896574	-2.694	-0.0344807	-3.79099	-1.05713	-0.338121	0.247909	-0.434916	0.0957856	-0.95901	-0.030587	-6.43905	-3.68003	-1.5822	-0.426453	-3.42944	-4.80578	-1.14491	-3.19056	-3.93498	0.0998663	-0.365272	-0.514552	0.149937	-4.20405	-3.40328	0.216993	-3.87053	-0.318276	-1.74059	-4.51544	0.218481	-0.0117041	0.219375	0.259214	-0.130077	-0.913773	0.251621	0.159557	-0.282435
DCIS-2	1	1	Luminal A	1	-0.248534	-2.59505	-3.21016	-0.0262696	-1.89009	0.439662	-1.66923	0.369877	-2.52843	-0.0943363	-0.211842	-0.346318	0.0349174	0.218712	-1.0469	0.0757524	-7.84249	-3.62605	-1.11938	0.0105989	-3.45308	-4.71916	-0.660204	-2.81459	-2.44508	0.172633	-1.1572	-0.25836	-0.346187	-4.61393	-2.66854	0.68415	-2.94847	0.20317	-1.16892	-5.5847	0.0609971	-0.0299101	0.34044	0.649979	0.179847	-0.596678	0.449656	1.21623	-0.252009
DCIS-210	0	0	basal	3	-0.0205456	-2.55181	-3.46057	-1.3011	-2.74089	0.721373	-2.70446	-0.465257	-2.13987	-0.126811	0.0567906	0.456247	0.25682	0.48649	0.0140561	0.216575	-6.86325	-2.68644	-1.50282	0.384177	-3.74141	-4.72392	-0.661423	-3.4571	-3.65297	-0.125891	-1.04808	-0.432748	0.329792	-3.28054	-2.72146	0.218262	-4.11511	-0.0161186	-0.858626	-5.2318	-0.0551642	-0.0912415	0.131354	0.344589	0.260223	-0.637129	-0.337456	-0.61836	-0.637451
DCIS-220	1	1	normal	3	-1.01139	-2.50413	-3.19206	-1.05551	-3.69589	0.348387	-1.24958	0.200997	-3.73328	-0.497013	0.105395	0.0703799	0.0896916	0.0726724	-1.28596	-0.0812439	-7.2623	-4.18139	-0.805425	-0.113593	-3.8224	-4.71655	-1.05244	-3.27707	-2.5625	-0.162945	-0.407066	-0.36379	-0.000238118	-3.03606	-3.46236	-0.436039	-3.73848	-0.245718	-1.00046	-2.40346	0.0573361	-0.135772	0.165074	0.332215	0.508898	-0.688521	0.683013	-0.416392	-0.468116
DCIS-222	1	1	Luminal A	2	-0.0494877	-2.18189	-2.57645	-1.09465	-2.94778	0.474628	-2.22661	-0.715823	-3.09438	0.188502	0.0185038	0.309095	-0.249548	0.123163	-2.16693	0.00307535	-6.34711	-3.28267	-0.863831	-0.319658	-3.35999	-4.33233	-0.7882	-2.54491	-2.97855	-0.382871	-0.153461	-0.441969	-0.289592	-3.6345	-2.20589	0.148297	-3.23204	-0.156112	-1.09027	-4.37817	0.339793	0.00388092	0.417303	-0.108201	0.0937631	-0.345024	0.109996	1.11997	0.131629
DCIS-228	0	1	normal	3	0.106829	-1.53714	-1.59086	-1.48732	-2.67661	0.921465	-1.16795	0.124083	-2.78229	-0.271351	-0.0151714	0.061276	-0.343077	0.43359	-1.15091	-0.075627	-5.57108	-2.86741	-0.653155	0.018856	-3.1003	-3.82802	-0.716123	-1.70734	-3.05916	0.00635713	-0.411833	-0.30127	0.637397	-2.97389	-1.97478	0.286976	-3.1181	-0.145559	-1.29547	-4.01751	-0.0412747	0.0401069	1.68372	0.320842	0.0961899	-0.433321	0.536962	-0.367801	-0.273761
DCIS-23	1	1	Luminal B	3	-0.0998639	-2.39725	-2.75231	-0.36821	-2.76254	-0.0474055	-2.01683	0.376052	-3.28768	-0.409498	-0.0546459	-0.653349	-0.210271	0.668766	0.295124	0.0899671	-6.57214	-3.45278	-0.497842	-0.472726	-3.14419	-4.45747	-0.954608	-2.39401	-1.63386	-0.134115	-1.06893	-0.349336	-0.0618454	-4.33565	-3.13591	0.118797	-3.61977	0.351818	-0.661615	-2.8822	0.100646	-0.0445771	0.250511	0.928468	0.123366	-0.541556	0.0206577	0.695549	-0.564219
DCIS-24	0	0	normal	3	0.0176761	-2.97418	-4.05755	-0.0980743	-2.27217	0.453596	2.26684	0.458214	-1.9005	0.0657403	-0.189791	0.596899	0.321218	-0.0976841	-0.542971	0.155783	-8.78964	-4.06406	-0.65136	-0.112326	-3.97518	-5.15809	-0.355293	-3.25695	-0.88106	0.205614	-0.59287	-0.239656	-0.326414	-2.88476	-2.58133	0.154198	-1.8678	-0.371688	-0.433876	-5.63915	-0.118421	-0.0650177	-0.0376879	0.941108	-0.562337	-0.362921	0.0484775	0.00437882	-0.536346
DCIS-250	1	1	normal	2	-0.151742	-2.40997	-3.20769	-0.782104	-3.37808	0.3784	-2.61084	-0.453159	-3.21211	-0.72243	0.100135	0.013001	0.059732	-0.177421	-0.943993	-0.0906352	-7.34203	-3.81172	-1.12457	0.501613	-3.47664	-4.8844	-0.971665	-2.96382	-3.83112	0.13858	-1.03157	-0.444724	0.491246	-4.03463	-3.03002	0.244347	-3.36648	0.163586	-1.21666	-4.54269	0.0775991	-0.292843	0.108417	0.00898391	-0.0229254	-0.264383	0.21453	0.000341305	-0.21505
DCIS-41	1	0	Luminal B	2	-0.0220982	-1.67954	-1.44491	-0.478305	-1.8503	0.0490134	-1.6291	0.327184	-2.31586	-0.370334	0.111997	-0.667447	0.0887972	0.625524	-0.990084	0.351645	-4.86204	-2.72664	-0.505472	0.234739	-2.20308	-3.31464	-0.543915	-1.30917	-1.13812	0.1668	-0.40576	-0.0575525	-0.262943	-2.12552	-2.15268	0.637093	-2.11353	0.0148168	-0.655528	-3.34563	0.0872532	-0.0329536	0.988909	0.54975	-0.098187	-0.333414	0.309894	0.443146	-0.39184
DCIS-42	0	0	basal	3	-0.859656	-2.15035	-2.39652	-0.337449	-2.81121	0.607963	-1.60375	-0.478098	-3.3156	-0.194197	-0.230613	-0.18003	0.0107554	0.791694	-0.413861	-0.0600083	-6.1385	-4.04362	-1.55826	-0.0999268	-3.09792	-4.22562	-0.51444	-2.1256	-2.18869	0.534645	-0.588049	-0.331482	0.141295	-3.8432	-2.96781	0.543208	-3.09943	0.555943	-2.06871	-4.36482	0.0239931	-0.305018	1.33408	0.191267	-0.0196775	-0.433181	0.201318	-1.01409	-0.530365
DCIS-5	0	1	Luminal A	3	0.154129	-2.27367	-2.85445	-0.678981	-2.75007	0.237561	2.10707	-0.054106	-3.10985	-0.331316	-0.886033	0.576182	-0.235235	-0.349636	-0.954393	-0.0730979	-3.78929	-3.53073	-1.00312	0.29666	-2.65836	-3.45385	-0.775503	-2.21541	-1.22166	0.595378	-0.586949	-0.134578	0.0418871	-2.2278	-0.19264	-0.710816	-3.13754	-0.299453	-2.04382	-4.77581	0.0128955	-0.301842	0.194685	0.590058	0.0420123	-0.875099	0.431979	-0.368581	-0.561598
DCIS-55	1	1	normal	3	0.18199	-2.71865	-3.36714	-0.576489	-2.85901	0.137604	-1.48382	0.189063	-3.575	-0.645792	-0.427905	-0.884004	-0.477139	-0.110647	-1.13149	-0.419143	-7.98422	-4.12032	-1.11705	-0.38496	-3.89706	-5.02121	-1.1763	-2.99254	-1.69256	-0.117401	-0.821373	0.311848	-0.123026	-3.99126	-3.37595	0.118954	-3.66581	-0.234228	-0.86374	-5.169	0.224069	-0.404669	0.277069	0.00089087	0.175072	-1.21798	-0.338582	-1.07592	-0.84901
DCIS-6	1	1	Luminal A		0.12591	-2.57971	-3.22077	-0.0661721	-1.74919	0.200571	-1.34911	-0.09912	-2.67598	-0.13054	-0.450598	-0.494141	-0.245269	0.209439	-0.893298	0.0713937	-7.74673	-3.39619	-0.356216	-0.12272	-3.54629	-5.07555	-0.395052	-2.60628	-2.18444	0.194984	-0.593429	-0.216887	-0.108547	-4.28571	-2.73278	0.239776	-3.17326	0.315094	-1.22204	-5.04976	0.164463	-0.016422	-0.604326	0.517677	0.362569	-0.279142	0.242729	0.0173643	-0.105597
DCIS-67	0	0	basal	3	-0.793811	-2.4462	-2.86077	-0.44311	-2.2888	-0.153662	-0.997851	0.27124	-2.45989	-0.209864	-0.317618	-0.0961353	0.118525	0.36231	-0.405399	0.118406	-6.0035	-3.4038	-0.855354	-0.0133735	-2.84606	-4.33429	0.0384508	-2.07856	-1.68495	0.714294	-0.547278	0.0348915	-0.437629	-2.5896	-2.47462	0.651057	-2.4307	1.771	-1.16563	-4.2186	-0.0645009	-0.135235	0.106946	0.784392	-0.0894294	-1.95598	-0.0921949	0.475718	-0.468431
DCIS-7	1	1	Luminal A	2	-0.0884796	-2.40711	-2.92051	-0.596053	-2.9127	0.754712	-2.68803	0.252962	-3.61389	-0.275209	-0.237766	-0.713727	-0.382345	-0.0418715	-1.57176	-0.184686	-6.87934	-4.19797	-1.156	-0.236242	-3.48777	-4.41319	-0.597113	-2.62679	-2.39375	0.123104	-1.08083	-0.191031	-0.256337	-4.02248	-3.80682	-0.242356	-2.76879	-1.02026	-0.201219	-4.29888	0.350934	-0.169048	0.817197	0.292456	0.0969125	-0.72306	0.0568991	-0.264307	-0.246987
DCIS-8	0	0	basal	3	0.0803466	-1.40729	-1.12493	-0.00400285	-2.08703	0.611846	-0.902884	0.742314	-1.88186	-0.524103	-0.120809	-0.655139	0.00937903	-0.203073	-0.211508	0.186783	-3.57462	-2.87748	-0.191563	0.310552	-2.84295	-3.02575	-0.185916	-2.31543	-1.5546	-0.144445	-0.0792106	-0.592807	-0.314568	-3.78773	-1.69111	0.0839927	-0.697745	0.116626	-0.185939	-5.85995	0.330541	-0.0624539	0.816875	0.76932	0.833273	0.420994	0.0354459	0.345818	-0.502855
NORMAL-301rep2					0.195941	-2.18089	-2.12785	-2.19618	-3.54636	0.184986	-1.2937	0.0757379	-3.09863	-0.815676	0.39464	0.25901	-0.717807	0.715323	-1.78796	0.317536	-5.67654	-3.32875	-1.56106	-0.859164	-3.29133	-4.07534	-0.416072	-3.08651	-3.58902	-0.369654	-0.874811	-0.794244	0.562752	-4.04328	-3.85535	-0.211796	-4.20994	-1.4006	-1.40996	-4.12587	-0.119723	0.00905603	0.513184	0.348832	-0.0307444	-1.01313	-0.36952	-0.355596	-1.03503
NORMAL-302					-0.24097	-2.71338	-2.55802	-2.59898	-3.2744	-0.156855	-2.99387	-0.316375	-3.76924	-0.76679	0.0650559	-0.487349	-0.390511	0.25318	-1.77485	-0.125223	-6.61818	-3.92169	-1.75383	-0.297789	-3.65823	-4.51404	-1.1264	-3.55228	-3.63491	-0.166792	-0.901709	-0.596937	-0.0414767	-3.9681	-3.26221	-0.311276	-3.94952	-0.923648	-1.20391	-4.29207	0.124042	-0.0104142	-0.904655	0.0141478	0.0698414	-0.85959	0.0779871	0.269876	-0.192299
NORMAL-303					0.302803	-1.80336	-3.18222	-1.79954	-3.11373	0.201085	0.410134	-0.180975	-3.19498	-0.807718	0.0279326	-0.522671	-0.596065	-0.16023	-1.5372	-0.028281	-7.10915	-3.63643	-0.788672	-0.39238	-3.75454	-4.17441	-1.35796	-3.02071	-3.02017	0.215153	-0.371946	-0.443689	-0.0658949	-3.70585	-3.0535	-0.17799	-4.53863	-0.959733	-0.715746	-4.16824	0.286085	0.092378	-0.459487	0.684107	-0.154625	-1.8403	-0.342161	0.164398	-0.165122
NORMAL-304					0.134833	-1.68929	1.00709	-2.23688	-3.3179	0.0653181	-1.87404	0.0319906	-2.93717	-0.806673	0.0876645	-0.102032	-0.283812	0.581887	0.259502	-0.336853	-4.61535	-3.1619	-1.09172	0.0139746	-2.36072	-3.57611	-0.0730286	-2.26328	-2.63589	0.295557	-0.468657	-0.630442	0.52442	-2.52268	-2.79849	2.68121	-3.54081	-1.23105	-1.41896	-3.07411	1.18365	-0.0819206	0.135668	0.0462945	0.0423055	-0.917768	-0.199867	0.446213	-0.569816
NORMAL-305					0.0176439	-1.78299	-1.26885	-2.04607	-2.98096	0.150651	-1.3993	0.040411	-2.82916	-0.721875	0.025303	0.194279	-0.168045	0.190756	0.503798	-0.568726	-6.91704	-3.84869	-1.02427	-0.493535	-3.49105	-4.49007	-0.973786	-2.72658	-2.77112	-0.267781	-0.183188	-0.264602	0.0713416	-3.04101	-2.9757	0.923815	-3.58714	-0.608921	-1.93595	-4.30535	-0.0468553	-0.550837	-0.428325	0.734686	0.252847	-0.906747	-0.155048	0.461127	-0.229632
NORMAL-306					0.144404	-2.62714	-3.60337	-2.79179	-3.97555	0.0861069	-0.274844	-0.0628203	-3.2757	-0.94129	0.0638506	0.241775	-0.376169	-0.11309	-0.526429	-0.102829	-6.71776	-3.89309	-1.96529	-0.33031	-3.61816	-4.91802	-0.724486	-3.53545	-4.11947	0.0544347	-0.679154	-0.475846	0.328895	-3.73929	-3.67411	0.289696	-4.51783	-1.18773	-1.64478	-4.79463	0.0264944	-0.32149	-0.115487	0.0832983	0.025029	-1.86221	-0.702128	-0.125312	-0.400858
Mean DCIS					-0.130392	-2.23075	-2.72486	-1.15442	-2.88655	0.375035	-1.39281	-0.00184702	-2.88791	-0.426797	-0.0993457	-0.070821	-0.0831265	0.210222	-0.869791	-0.0510546	-6.34425	-3.31888	-0.996892	-0.112566	-3.27786	-4.37435	-0.773253	-2.64056	-2.56114	0.0982747	-0.56663	-0.270956	-0.0261576	-3.45908	-2.68679	0.152332	-3.15423	0.0194766	-1.02623	-4.46786	0.12745	-0.0763494	0.408701	0.491463	0.0404197	-0.65757	0.105943	0.0897912	-0.426918
Mean Normal					0.0924424	-2.13284	-1.95554	-2.27824	-3.36815	0.0885485	-1.2376	-0.0686719	-3.18415	-0.810004	0.110741	-0.069498	-0.422068	0.244638	-0.810523	-0.140729	-6.27567	-3.63176	-1.36414	-0.393201	-3.36234	-4.29133	-0.778623	-3.0308	-3.29509	-0.0398469	-0.579911	-0.534293	0.230006	-3.50337	-3.26989	0.532276	-4.05731	-1.05195	-1.38822	-4.12671	0.242282	-0.143871	-0.20985	0.318561	0.0341089	-1.23329	-0.281789	0.143451	-0.432127
