# Supplementary material for: Expression of Cancer/Testis genes in ductal carcinoma in situ and benign lesions of the breast
Source: Oncoscience. 2013 Dec 12;1(1):14–20. doi: 10.18632/oncoscience.4 (PMC4295763; doi:10.18632/oncoscience.4)
Supplement: Supplementary file 4 [file oncoscience-01-0014-s004.xls]

## Sheet: Sheet1
Supplementary Table 3: Primer sequences and amplicon sizes
Gene Symbol	Gene name	CT identifier	RefSeq	Amplicon size (bp)	Primers (Forward and Reverse) 5'-3'
MAGEA3	melanoma antigen family A, 3	CT1.3	NM_005362	99	AGATTCTCGCCCTGAGCAACGA GGTCAGCCTGTCCCCTCAGA
CTAG1B (NY-ESO-1)	cancer/testis antigen 1B	CT6	NM_001327	100	TGAAGGAGTTCACTGTGTCC AGCTGCTGGAGACAGGAGCT
CT45A1	cancer/testis antigen CT45	CT45	NM_001017417	95	GGAGTGCAAGGACCTACTGC AGGTGCTTAACAAAGTCTCGTCT
HORMAD1	HORMA domain containing 1	CT46	NM_032132	92	AGAACAGGAAAAAAACCCTGCAT CTGGACTTTCTTTAGACCTCATA
CT47A1	cancer/testis antigen CT47	CT47	NM_001080146	89	AGAAGAACCGACCGCACAG CAGCATCTTGGGCCTCTTCA
LEMD1	LEM domain containing 1	CT50	NM_001001552	100	AGCTTGGATTTTCACCTGGCCC ACAGGTGGTGCACAGGGAGGT
CXorf61	chromosome X open reading frame 61	CT83	NM_001017978	93	TCTTCTGGAAATATCGCCGCT ACCCAGAAGAAGAGGGTCTCA
PLAC1	placenta-specific 1	CT92	NM_021796	96	ACAGGTGGTGCACAGGGAGGT ACTTTCATCCCTGCAGCCAA
TBP	TATA box binding protein	NA	NM_003194	82	ACGAACCACGGCACTGATTTTCA TGCTGCCAGTCTGGACTGTTCT
NA: Not applicable

## Sheet: Sheet2
15905330	Identification of cancer/testis-antigen genes by massively parallel signature sequencing.
15999985	Identification of CT46/HORMAD1, an immunogenic cancer/testis antigen encoding a putative meiosis-related protein
16382448	Identification of a new cancer/testis gene family, CT47, among expressed multicopy genes on the human X chromosome
15546177	Identification of the gonad-specific anion transporter SLCO6A1 as a cancer/testis (CT) antigen expressed in human lung cancer.
14871852	Identification of novel and widely expressed cancer/testis gene isoforms that elicit spontaneous cytotoxic T-lymphocyte reactivity to melanoma.
15254688	Isolation of LEM domain-containing 1, a novel testis-specific gene expressed in colorectal cancers.
15503857	Testis-specific human small heat shock protein HSPB9 is a cancer/testis antigen, and potentially interacts with the dynein subunit TCTEL1.
15447989	Identification of a novel human cancer/testis antigen, KM-HN-1, recognized by cellular and humoral immune responses.
15354214	Zinc-finger protein ZNF165 is a novel cancer-testis antigen capable of eliciting antibody response in hepatocellular carcinoma patients.
15475442	The spermatozoa protein, SLLP1, is a novel cancer-testis antigen in hematologic malignancies.
15499386	BJ-HCC-20, a potential novel cancer-testis antigen.
15162151	A novel diffuse large B-cell lymphoma-associated cancer testis antigen encoding a PAS domain protein.
16106251	TSPY is a cancer testis antigen expressed in human hepatocellular carcinoma.
16120156	Identification of the testis-specific protein 10 (TSGA10) as serologically defined tumour-associated antigen in primary cutaneous T-cell lymphoma
16377660	Stem-cell protein Piwil2 is widely expressed in tumors and inhibits apoptosis through activation of Stat3/Bcl-XL pathway.
16397042	A novel cancer testis antigen that is frequently expressed in pancreatic, lung, and endometrial cancers.
16005946	A-kinase anchoring protein 3 messenger RNA expression correlates with poor prognosis in epithelial ovarian cancer.
16651449	Identification of a new cancer/germline gene, KK-LC-1, encoding an antigen recognized by autologous CTL induced on human lung adenocarcinoma.
16982762	PDZ-binding kinase/T-LAK cell-originated protein kinase, a putative cancer/testis antigen with an oncogenic activity in breast cancer.
17114284	Characterization of a cancer/testis (CT) antigen gene family capable of eliciting humoral response in cancer patients.
17151793	Opa Interacting Protein 5 (OIP5) Is a Novel Cancer-testis Specific Gene in Gastric Cancer.
17192878	Identification of a novel prostate cancer-associated tumor antigen.
17317841	CABYR is a novel cancer-testis antigen in lung cancer
17332284	Sperm-associated antigen 9, a novel cancer testis antigen, is a potential target for immunotherapy in epithelial ovarian cancer.
